# Supplementary material for: Investigations on the Potential Role of Free-Ranging Wildlife as a Reservoir of SARS-CoV-2 in Switzerland
Source: Viruses. 2024 Sep 3;16(9):1407. doi: 10.3390/v16091407 (PMC11437421; doi:10.3390/v16091407)
Supplement: Supplementary file 1 [file viruses-16-01407-s001.zip]

Archive with 1 entries (1 files):
- viruses-3170294-supplementary.pdf
